# Supplementary material for: Phylogenetic and Pathogenic Analysis of H5N1 and H5N6 High Pathogenicity Avian Influenza Virus Isolated from Poultry Farms (Layer and Broiler Chickens) in Japan in the 2023/2024 Season
Source: Viruses. 2024 Dec 20;16(12):1956. doi: 10.3390/v16121956 (PMC11680161; doi:10.3390/v16121956)
Supplement: Supplementary file 1 [file viruses-16-01956-s001.zip]

Archive with 6 entries (6 files):
- Suppl Table S1.xlsx
- Suppl Table S2.xlsx
- Suppl. Figure S1.pptx
- Suppl. Figure S2.pptx
- Suppl. Figure S3.pptx
- Suppl. Figure S4.pptx
