# Supplementary material for: Phylogenetic and Pathogenic Analysis of H5N1 and H5N6 High Pathogenicity Avian Influenza Virus Isolated from Poultry Farms (Layer and Broiler Chickens) in Japan in the 2023/2024 Season
Source: Viruses. 2024 Dec 20;16(12):1956. doi: 10.3390/v16121956 (PMC11680161; doi:10.3390/v16121956)
Supplement: Supplementary file 1 [file viruses-16-01956-s001.zip › Suppl Table S1.xlsx]

## Sheet: Sheet1
	Information on representative isolates of H5 HPAIV in this study.
	Genotype	Collection date	Host	Prefecture	Area	Subtype	Representative isolate	Passage history	Isolate ID
	G2d-0	2023-11-24	Chicken	Saga	Kyusyu	H5N1	A/chicken/Saga/23A2T/2023	E1	EPI_ISL_19309352
	G2d-0	2023-11-26	Chicken	Ibaraki	Kanto	H5N1	A/chicken/Ibaraki/23A3T/2023	E1	EPI_ISL_19309354
	G2d-0	2023-11-29	Chicken	Saitama	Kanto	H5N1	A/chicken/Saitama/23A6T/2023	E1	EPI_ISL_19309355
	G2d-0	2023-12-02	Chicken	Kagoshima	Kyusyu	H5N1	A/chicken/Kagoshima/23A4T/2023	E2	EPI_ISL_19309357
	G2d-0	2023-12-31	Chicken	Gunma	Kanto	H5N1	A/chicken/Gunma/23A11T/2023	E1	EPI_ISL_19309358
	G2d-0	2024-01-05	Chicken	Gifu	Chubu	H5N1	A/chicken/Gifu/23A1T/2024	E1	EPI_ISL_19309359
	G2d-0	2024-01-26	Chicken	Yamaguchi	Chugoku	H5N1	A/chicken/Yamaguchi/23A1T/2024	E2	EPI_ISL_19309360
	G2d-0	2024-02-05	Chicken	Kagawa	Shikoku	H5N1	A/chicken/Kagawa/23A1T/2024	E1	EPI_ISL_19309361
	G2c-12	2024-02-10	Chicken	Kagoshima	Kyusyu	H5N6	A/chicken/Kagoshima/23B1T/2024	E1	EPI_ISL_19309363
	G2d-0	2024-03-11	Chicken	Hiroshima	Chugoku	H5N1	A/chicken/Hiroshima/23A2T/2024	E1	EPI_ISL_19309364
	G2d-0	2024-04-28	Chicken	Chiba	Kanto	H5N1	A/chicken/Chiba/23A10T/2024	E1	EPI_ISL_19309365
