# Supplementary material for: Phylogenetic and Pathogenic Analysis of H5N1 and H5N6 High Pathogenicity Avian Influenza Virus Isolated from Poultry Farms (Layer and Broiler Chickens) in Japan in the 2023/2024 Season
Source: Viruses. 2024 Dec 20;16(12):1956. doi: 10.3390/v16121956 (PMC11680161; doi:10.3390/v16121956)
Supplement: Supplementary file 1 [file viruses-16-01956-s001.zip › Suppl Table S2.xlsx]

## Sheet: Sheet1
	Table S2. Immunohistologic scoring in major organs of chickens examined
		Saga/23A2T (106 EID50)			Kagoshima/23B1T (105 EID50)
		chicken#1	chicken#2		chicken#1	chicken#2
		80 hpi	72 hpi		120 hpi	104 hpi
	Brain	++	++		+++	+++
	Heart	++	+++		+++	+++
	Lung	+++	+++		+++	+++
	Liver	+	++		++	++
	Kidney	+	+		++	+++
	Pancreas	++	++		++	ND
	Spleen	++	+++		+++	+++
	ND, not-determined; +, Score 1; ++, Score 2; +++, Score 3, see Landmann et al. (2021) for each score
